# Supplementary material for: Developing the digital transformation skills framework: A systematic literature review approach
Source: PLoS One. 2024 Jul 5;19(7):e0304127. doi: 10.1371/journal.pone.0304127 (PMC11226094; doi:10.1371/journal.pone.0304127)
Supplement: S2 Table — (XLSX) [file pone.0304127.s002.xlsx]

## Sheet: Sheet1
	Scoring: Yes, Unclear, No, Not Applicable						JBI Checklist for Qualitative Research (Sec 2)										JBI Checklist for Text & Expert Opinion (Sec 4)						JBI Checklist for Cross-Sectional Studies (Sec 7)								JBI Checklist for Review Articles (Sec 10)
	Total Score = # of "Yes"						https://jbi-global-wiki.refined.site/space/MANUAL/4687851/Appendix+2.2%3A+Discussion+of+JBI+Qualitative+critical+appraisal+criteria										https://jbi-global-wiki.refined.site/space/MANUAL/4688812/Appendix+4.2%3A+Explanation+of+Text+and+Expert+Opinion+critical+appraisal+tool						https://jbi-global-wiki.refined.site/space/MANUAL/4689081/Appendix+7.5+Critical+appraisal+checklist+for+analytical+cross-sectional+studies								https://jbi-global-wiki.refined.site/space/MANUAL/4687059/Appendix+10.1+JBI+Critical+Appraisal+Checklist+for+Systematic+Reviews+and+Research+Syntheses
Article #	Authors	Methods Category	Method(s) Used	Total Score	Max Possible	Score %	1	2	3	4	5	6	7	8	9	10	1	2	3	4	5	6	1	2	3	4	5	6	7	8	1	2	3	4	5	6	7	8	9	10	11
1	Akyazi et al., 2020 [33]	Conceptual	NA	6	6	1											y	y	y	y	y	y
2	Akyazi et al., 2020 [34]	Conceptual	NA	6	6	1											y	y	y	y	y	y
3	Bastidas et al., 2023	Review	SLR	10	11	0.909091																									y	y	y	y	y	unclear	y	y	y	y	y
4	Blanka et al., 2022	Qual	Design Science Research Approach	10	10	1	y	y	y	y	y	y	y	y	NA	y
5	Busulwa et al., 2022	Review	SLR	10	11	0.909091																									y	y	y	y	y	unclear	y	y	y	y	y
6	Cetindamar Kozanoglu & Abedin, 2021 [35]	Review	SLR	10	11	0.909091																									y	y	y	y	y	unclear	y	y	y	y	y
7	Chetty et al., 2018 [7]	Review	SLR	7	11	0.636364																									y	y	y	y	unclear	unclear	unclear	y	unclear	y	y
8	De Souza & Debs, 2023	Review	SLR	11	11	1																									y	y	y	y	y	y	y	y	y	y	y
9	Di Gregorio et al., 2019 [36]	Mixed methods	Content Analysis + Survey	18	18	1	y	y	y	y	y	NA	NA	NA	NA	y							y	y	y	NA	NA	NA	y	y
10	Fan & Wang, 2022	Quant	Scale Development	8	8	1																	y	y	y	NA	NA	NA	y	y
11	Foerster-Pastor & Golowko, 2018 [21]	Qual	Content Analysis	9	10	0.9	unclear	y	y	y	y	NA	NA	NA	NA	y
12	García-Pérez et al., 2021 [37]	Review	SLR	10	11	0.909091																									y	y	y	y	y	unclear	y	y	y	y	y
13	Henderikx & Stoffers, 2022	Review	SLR	11	11	1																									y	y	y	y	y	y	y	y	y	y	y
14	Ivaldi et al., 2022 [2]	Mixed methods	SLR + case study	19	21	0.904762	y	y	y	y	y	no	y	y	NA	y															y	y	y	y	y	unclear	y	y	y	y	y
15	Jardim, 2021 [38]	Conceptual	NA	6	6	1											y	y	y	y	y	y
16	Karcioglu & Binici, 2023	Quant	Survey	7	8	0.875																	y	unclear	y	NA	NA	NA	y	y
17	Kuntadi et al., 2020	Quant	Survey	8	8	1																	y	y	y	NA	NA	NA	y	y
18	Le et al., 2020 [39]	Mixed methods	Delphi + Best Non-Fuzzy Performance Approach	17	18	0.944444	y	y	y	y	y	no	y	y	NA	y							y	y	y	NA	NA	NA	y	y
19	Lee & Meng, 2021 [40]	Qual	Grounded Theory + Interviews	9	10	0.9	y	y	y	y	y	no	y	y	NA	y
20	Martin et al., 2023	Qual	Cross-Case Study	9	10	0.9	y	y	y	y	y	no	y	y	NA	y
21	Martinez-Bravo et al., 2021 [8]	Qual	Comparative Analysis	10	10	1	y	y	y	y	y	NA	NA	NA	NA	y
22	McCartney et al., 2021 [41]	Qual	Interviews + Content Analysis	9	10	0.9	y	y	y	y	y	no	y	y	NA	y
23	McPhillips & Licznerska, 2021 [42]	Quant	Survey	8	8	1																	y	y	y	NA	NA	NA	y	y
24	Morris & König, 2020 [43]	Review	SLR	10	11	0.909091																									y	y	y	y	y	unclear	y	y	y	y	y
25	Oberländer et al., 2020 [44]	Mixed methods	SLR + Interviews	17	21	0.809524	y	y	y	y	y	no	no	no	NA	y															y	y	y	y	y	unclear	y	y	y	y	y
26	Papamitsiou et al., 2021 [45]	Quant	Online Survey	8	8	1																	y	y	y	NA	NA	NA	y	y
27	Perdana et al., 2019 [46]	Quant	Test Construction	8	8	1																	y	y	y	NA	NA	NA	y	y
28	Rayna & Striukova, 2021 [47]	Qual	Interviews + Focus Group	9	10	0.9	y	y	y	y	y	no	y	y	NA	y
29	Schauffel et al., 2021	Quant	Scale Development	8	8	1																	y	y	y	NA	NA	NA	y	y
30	Smidt et al., 2023	Qual	Grounded Theory	9	10	0.9	y	y	y	y	y	no	y	y	NA	y
31	Sousa & Wilks, 2018 [48]	Mixed methods	Content Analysis + Survey	16	18	0.888889	unclear	y	y	y	y	NA	NA	NA	NA	y							no	y	y	NA	NA	NA	y	y
32	Trenerry et al., 2021 [3]	Review	SLR	10	11	0.909091																									y	y	y	y	y	unclear	y	y	y	y	y
33	Van Laar et al., 2017 [10]	Review	SLR	11	11	1																									y	y	y	y	y	y	y	y	y	y	y
34	Van Laar et al., 2018 [49]	Quant	Scale Development	8	8	1																	y	y	y	NA	NA	NA	y	y
35	Vladi et al., 2022	Quant	Survey	8	8	1																	y	y	y	NA	NA	NA	y	y
36	Wang et al., 2023	Mixed methods	Z-DEMATEL	18	18	1	y	y	y	y	y	NA	NA	NA	NA	y							y	y	y	NA	NA	NA	y	y
37	Yurinova et al., 2022 [50]	Quant	Survey	8	8	1																	y	y	y	NA	NA	NA	y	y
